# Supplementary material for: ﻿Typification of six names in Camellia (Theaceae)
Source: PhytoKeys. 2022 Jun 16;201:15–22. doi: 10.3897/phytokeys.201.84699 (PMC9848910; doi:10.3897/phytokeys.201.84699)
Supplement: XML Treatment for Camellia reticulata Lindl. f. simplex [file phytokeys.201.84699-treatment1.xml]

<!DOCTYPE tp:taxon-treatment
  PUBLIC "-//TaxonX//DTD Taxonomic Treatment Publishing DTD v0 20100105//EN" "tax-treatment-NSO.dtd">
<tp:taxon-treatment xmlns:tp="http://www.plazi.org/taxpub"><tp:treatment-meta><kwd-group><label>Taxon classification</label><kwd>
              <named-content content-type="kingdom">Plantae</named-content>
            </kwd><kwd>
              <named-content content-type="order">Ericales</named-content>
            </kwd><kwd>
              <named-content content-type="family">Theaceae</named-content>
            </kwd></kwd-group><mixed-citation publication-type="journal"><person-group><name><surname>Zhao</surname><given-names>Dongwei</given-names></name></person-group><article-title>﻿Typification of six names in <italic><tp:taxon-name><tp:taxon-name-part taxon-name-part-type="genus" reg="Camellia">Camellia</tp:taxon-name-part></tp:taxon-name></italic> (<tp:taxon-name><tp:taxon-name-part taxon-name-part-type="family">Theaceae</tp:taxon-name-part></tp:taxon-name>)</article-title><source>PhytoKeys</source><day>16</day><month>06</month><year>2022</year><volume>201</volume><fpage>15</fpage><lpage>22</lpage><pub-id pub-id-type="doi">10.3897/phytokeys.201.84699</pub-id></mixed-citation></tp:treatment-meta><tp:nomenclature><label>﻿1.</label><tp:taxon-name>
            <object-id xmlns:xlink="http://www.w3.org/1999/xlink" content-type="arpha" xlink:type="simple">26344B3D-859E-5B5C-9CAD-55EE811060B4</object-id>
            <tp:taxon-name-part taxon-name-part-type="genus" reg="Camellia">Camellia</tp:taxon-name-part>
            <tp:taxon-name-part taxon-name-part-type="species" reg="reticulata">reticulata</tp:taxon-name-part>
            <tp:taxon-name-part taxon-name-part-type="authority">Lindl.</tp:taxon-name-part>
            <tp:taxon-name-part taxon-name-part-type="infraspecific-rank">f.</tp:taxon-name-part>
            <tp:taxon-name-part taxon-name-part-type="form" reg="simplex">simplex</tp:taxon-name-part>
          </tp:taxon-name><tp:taxon-authority>Sealy, Revis. Gen. Camellia 183. (1958)</tp:taxon-authority></tp:nomenclature><tp:treatment-sec sec-type="Lectotype" id="SECID0ETDAC"><title>Lectotype.</title><p>(designated here): China. Yunnan: Northeast of Tengyueh (Tengchong), 20°10'N, 6000 ft alt., March 1913, <italic>G. Forrest 9715</italic> (K!; Fig. <xref ref-type="fig" rid="F1">1</xref>).</p></tp:treatment-sec><tp:treatment-sec sec-type="notes" id="SECID0E6DAC"><title>Notes.</title><p><xref ref-type="bibr" rid="B15">Sealy (1958</xref>: 183) established the new form to represent the wild plants of <italic><tp:taxon-name><tp:taxon-name-part taxon-name-part-type="genus" reg="Camellia">C.</tp:taxon-name-part><tp:taxon-name-part taxon-name-part-type="species" reg="reticulata">reticulata</tp:taxon-name-part></tp:taxon-name></italic> since the latter was described based on a plant with semi-double flowers (<xref ref-type="bibr" rid="B19">Zhao 2022</xref>). A gathering, <italic>Forrest 9715</italic>, was designated as the type of the form. <xref ref-type="bibr" rid="B15">Sealy (1958</xref>: 182) cited “<italic>Forrest 9715</italic> (E, K)” on the page before the protologue, so the collection <italic>Forrest 9715</italic> at Herbaria E and K are syntypes of <tp:taxon-name><tp:taxon-name-part taxon-name-part-type="genus" reg="Camellia">C.</tp:taxon-name-part><tp:taxon-name-part taxon-name-part-type="species" reg="reticulata">reticulata</tp:taxon-name-part><tp:taxon-name-part taxon-name-part-type="infraspecific-rank">f.</tp:taxon-name-part><tp:taxon-name-part taxon-name-part-type="form" reg="simplex">simplex</tp:taxon-name-part></tp:taxon-name> (Art. 40 Note 1 of the ICN). A single sheet of <italic>Forrest 9715</italic> was found at E with barcode E00117770 (see <ext-link xmlns:xlink="http://www.w3.org/1999/xlink" xlink:href="http://data.rbge.org.uk/herb/E00117770" ext-link-type="uri" xlink:type="simple">http://data.rbge.org.uk/herb/E00117770</ext-link>). However, the single specimen of the collection at K bears Sealy’s drawing of a flower and his notes on the morphology, so it is selected above as the lectotype of the form (Fig. <xref ref-type="fig" rid="F1">1</xref>).</p><fig id="F1" position="float" orientation="portrait"><object-id xmlns:xlink="http://www.w3.org/1999/xlink" content-type="doi" xlink:type="simple">10.3897/phytokeys.201.84699.figure1</object-id><object-id xmlns:xlink="http://www.w3.org/1999/xlink" content-type="arpha" xlink:type="simple">ABD392FC-0213-5E21-9057-BA2809EB80B9</object-id><label>Figure 1.</label><caption><p>Lectotype of <tp:taxon-name><tp:taxon-name-part taxon-name-part-type="genus" reg="Camellia">Camellia</tp:taxon-name-part><tp:taxon-name-part taxon-name-part-type="species" reg="reticulata">reticulata</tp:taxon-name-part><tp:taxon-name-part taxon-name-part-type="authority">Lindl.</tp:taxon-name-part><tp:taxon-name-part taxon-name-part-type="infraspecific-rank">f.</tp:taxon-name-part><tp:taxon-name-part taxon-name-part-type="form" reg="simplex">simplex</tp:taxon-name-part></tp:taxon-name> Sealy (<italic>G. Forrest 9715</italic> at K). Photo: D.W. Zhao.</p></caption><graphic xmlns:xlink="http://www.w3.org/1999/xlink" xlink:href="phytokeys-201-015_article-84699__-g001.jpg" position="float" orientation="portrait" xlink:type="simple" id="oo_702558.jpg"><uri content-type="original_file" xlink:type="simple">https://binary.pensoft.net/fig/702558</uri></graphic></fig><p><xref ref-type="bibr" rid="B13">Ming (2000</xref>: 278) recognised <tp:taxon-name><tp:taxon-name-part taxon-name-part-type="genus" reg="Camellia">C.</tp:taxon-name-part><tp:taxon-name-part taxon-name-part-type="species" reg="reticulata">reticulata</tp:taxon-name-part><tp:taxon-name-part taxon-name-part-type="infraspecific-rank">f.</tp:taxon-name-part><tp:taxon-name-part taxon-name-part-type="form" reg="simplex">simplex</tp:taxon-name-part></tp:taxon-name> as a heterotypic synonym of <italic><tp:taxon-name><tp:taxon-name-part taxon-name-part-type="genus" reg="Camellia">C.</tp:taxon-name-part><tp:taxon-name-part taxon-name-part-type="species" reg="reticulata">reticulata</tp:taxon-name-part></tp:taxon-name></italic>. Though the original material of the species was derived from the cultivated plant, the current broad circumscription for <italic><tp:taxon-name><tp:taxon-name-part taxon-name-part-type="genus" reg="Camellia">C.</tp:taxon-name-part><tp:taxon-name-part taxon-name-part-type="species" reg="reticulata">reticulata</tp:taxon-name-part></tp:taxon-name></italic> covers wild plants under the ICN since the nomenclatural type does not need to be the most typical or representative of a natural species (Art. 7.2 of the ICN). However, it is better to name cultivars according to the <italic>International Code of Nomenclature for Cultivated Plants</italic> (Art. 28 Note 2; <xref ref-type="bibr" rid="B1">Brickell et al. 2016</xref>).</p></tp:treatment-sec><ref-list><ref id="B15"><mixed-citation xmlns:xlink="http://www.w3.org/1999/xlink" xlink:type="simple"><person-group><name name-style="western"><surname>Sealy</surname><given-names>JR</given-names></name></person-group> (<year>1958</year>) <source>A Revision of the Genus <italic><tp:taxon-name><tp:taxon-name-part taxon-name-part-type="genus">Camellia</tp:taxon-name-part></tp:taxon-name></italic>.</source><publisher-name>The Royal Horticultural Society</publisher-name>, <publisher-loc>London</publisher-loc>, <size units="page">239 pp</size>.</mixed-citation></ref><ref id="B19"><mixed-citation xmlns:xlink="http://www.w3.org/1999/xlink" xlink:type="simple"><person-group><name name-style="western"><surname>Zhao</surname><given-names>DW</given-names></name></person-group> (<year>2022</year>) <article-title>Nomenclatural notes and typification of three synonyms of <italic><tp:taxon-name><tp:taxon-name-part taxon-name-part-type="genus">Camellia</tp:taxon-name-part></tp:taxon-name></italic> (<tp:taxon-name><tp:taxon-name-part taxon-name-part-type="family">Theaceae</tp:taxon-name-part></tp:taxon-name>).</article-title><source>PhytoKeys</source><volume>193</volume>: <fpage>1</fpage>–<lpage>8</lpage>. <ext-link xlink:href="10.3897/phytokeys.193.78810" ext-link-type="doi" xlink:type="simple">https://doi.org/10.3897/phytokeys.193.78810</ext-link></mixed-citation></ref><ref id="B13"><mixed-citation xmlns:xlink="http://www.w3.org/1999/xlink" xlink:type="simple"><person-group><name name-style="western"><surname>Ming</surname><given-names>TL</given-names></name></person-group> (<year>2000</year>) <source>Monograph of the Genus <italic><tp:taxon-name><tp:taxon-name-part taxon-name-part-type="genus">Camellia</tp:taxon-name-part></tp:taxon-name></italic>.</source><publisher-name>Yunnan Science and Technology Press</publisher-name>, <publisher-loc>Kunming</publisher-loc>, <size units="page">352 pp</size>.</mixed-citation></ref><ref id="B1"><mixed-citation xmlns:xlink="http://www.w3.org/1999/xlink" xlink:type="simple"><person-group><name name-style="western"><surname>Brickell</surname><given-names>CD</given-names></name><name name-style="western"><surname>Alexander</surname><given-names>C</given-names></name><name name-style="western"><surname>Cubey</surname><given-names>JJ</given-names></name><name name-style="western"><surname>David</surname><given-names>JC</given-names></name><name name-style="western"><surname>Hoffman</surname><given-names>MHA</given-names></name><name name-style="western"><surname>Leslie</surname><given-names>AC</given-names></name><name name-style="western"><surname>Malécot</surname><given-names>V</given-names></name><name name-style="western"><surname>Jin</surname><given-names>XB</given-names></name></person-group> (<year>2016</year>) International Code of Nomenclature for Cultivated Plants. Scripta Horticulturae 18. ISHS, 190 pp.</mixed-citation></ref></ref-list></tp:taxon-treatment>
