# Supplementary material for: ﻿Typification of six names in Camellia (Theaceae)
Source: PhytoKeys. 2022 Jun 16;201:15–22. doi: 10.3897/phytokeys.201.84699 (PMC9848910; doi:10.3897/phytokeys.201.84699)
Supplement: XML Treatment for Camellia symplocifolia [file phytokeys.201.84699-treatment2.xml]

<!DOCTYPE tp:taxon-treatment
  PUBLIC "-//TaxonX//DTD Taxonomic Treatment Publishing DTD v0 20100105//EN" "tax-treatment-NSO.dtd">
<tp:taxon-treatment xmlns:tp="http://www.plazi.org/taxpub"><tp:treatment-meta><kwd-group><label>Taxon classification</label><kwd>
              <named-content content-type="kingdom">Plantae</named-content>
            </kwd><kwd>
              <named-content content-type="order">Ericales</named-content>
            </kwd><kwd>
              <named-content content-type="family">Theaceae</named-content>
            </kwd></kwd-group><mixed-citation publication-type="journal"><person-group><name><surname>Zhao</surname><given-names>Dongwei</given-names></name></person-group><article-title>﻿Typification of six names in <italic><tp:taxon-name><tp:taxon-name-part taxon-name-part-type="genus" reg="Camellia">Camellia</tp:taxon-name-part></tp:taxon-name></italic> (<tp:taxon-name><tp:taxon-name-part taxon-name-part-type="family">Theaceae</tp:taxon-name-part></tp:taxon-name>)</article-title><source>PhytoKeys</source><day>16</day><month>06</month><year>2022</year><volume>201</volume><fpage>15</fpage><lpage>22</lpage><pub-id pub-id-type="doi">10.3897/phytokeys.201.84699</pub-id></mixed-citation></tp:treatment-meta><tp:nomenclature><label>﻿2.</label><tp:taxon-name>
            <object-id xmlns:xlink="http://www.w3.org/1999/xlink" content-type="arpha" xlink:type="simple">70440A9D-96FF-5208-A2EE-139008B01E40</object-id>
            <tp:taxon-name-part taxon-name-part-type="genus" reg="Camellia">Camellia</tp:taxon-name-part>
            <tp:taxon-name-part taxon-name-part-type="species" reg="symplocifolia">symplocifolia</tp:taxon-name-part>
          </tp:taxon-name><tp:taxon-authority>Griff., Itin. Pl. Khasyah Mts. 40, No. 652. (1848)</tp:taxon-authority></tp:nomenclature><tp:treatment-sec sec-type="Lectotype" id="SECID0EYJAC"><title>Lectotype.</title><p>(designated here): India. Khasya Hills, <italic>W. Griffith s.n.</italic> (TCD0018254!; Fig. <xref ref-type="fig" rid="F2">2</xref>).</p></tp:treatment-sec><tp:treatment-sec sec-type="notes" id="SECID0EEKAC"><title>Notes.</title><p><xref ref-type="bibr" rid="B9">Griffith (1848)</xref> described <italic><tp:taxon-name><tp:taxon-name-part taxon-name-part-type="genus" reg="Camellia">C.</tp:taxon-name-part><tp:taxon-name-part taxon-name-part-type="species" reg="symplocifolia">symplocifolia</tp:taxon-name-part></tp:taxon-name></italic> under his catalogue number 652 and stated that the original material was collected at Churra, Khasyah. Though “Icon no. 31” was cited in the protologue and this citation directs to a drawing, fig. 2 of plate DCIV (“<italic><tp:taxon-name><tp:taxon-name-part taxon-name-part-type="genus" reg="Camellia">C.</tp:taxon-name-part><tp:taxon-name-part taxon-name-part-type="species" reg="simplicifolia">simplicifolia</tp:taxon-name-part></tp:taxon-name></italic>”) in <italic>Icones Plantarum Asiaticarum</italic> (<xref ref-type="bibr" rid="B10">Griffith 1854</xref>), the single drawing cannot be considered as the holotype because the corresponding specimens that were collected and used by Griffith to prepare the description, although uncited, may still exist (see Art. 9 Ex. 2 of the ICN). Furthermore, fig. 2 of plate DCIV (<xref ref-type="bibr" rid="B10">Griffith 1854</xref>) is a poor drawing of leaves and flowers, which can hardly illustrate the key features of the taxon and is, therefore, unsuitable to serve as the lectotype. The specimens of potential original material collected by Griffith in Khasya Hills were found at BM, K and TCD. Unfortunately, none of the specimens bears the name “<italic><tp:taxon-name><tp:taxon-name-part taxon-name-part-type="genus" reg="Camellia">C.</tp:taxon-name-part><tp:taxon-name-part taxon-name-part-type="species" reg="symplocifolia">symplocifolia</tp:taxon-name-part></tp:taxon-name></italic>” or the catalogue number. Considering the name was published in Griffith’s posthumous papers, it would be unsurprising that the original material of the name had not been clearly labelled. Based on the protologue and the drawing, one of the specimens, <italic>Griffith s.n.</italic> (TCD0018254; Fig. <xref ref-type="fig" rid="F2">2</xref>), with flower materials (e.g. flower buds, androecia and gynoecia) and barcoded, is selected above as the lectotype of <italic><tp:taxon-name><tp:taxon-name-part taxon-name-part-type="genus" reg="Camellia">C.</tp:taxon-name-part><tp:taxon-name-part taxon-name-part-type="species" reg="symplocifolia">symplocifolia</tp:taxon-name-part></tp:taxon-name></italic>. Additionally, the specimen (TCD0018254; Fig. <xref ref-type="fig" rid="F2">2</xref>) can be easily distinguished from <italic><tp:taxon-name><tp:taxon-name-part taxon-name-part-type="genus" reg="Camellia">C.</tp:taxon-name-part><tp:taxon-name-part taxon-name-part-type="species" reg="caudata">caudata</tp:taxon-name-part></tp:taxon-name></italic> Wall. that was listed on the same page of <xref ref-type="bibr" rid="B9">Griffith (1848)</xref> by its subsessile flower buds and glabrous filaments, whereas the latter bears pedicellate flower buds and hairy filaments.</p><fig id="F2" position="float" orientation="portrait"><object-id xmlns:xlink="http://www.w3.org/1999/xlink" content-type="doi" xlink:type="simple">10.3897/phytokeys.201.84699.figure2</object-id><object-id xmlns:xlink="http://www.w3.org/1999/xlink" content-type="arpha" xlink:type="simple">84049B23-9253-5CFD-8B5D-2D9E6738E255</object-id><label>Figure 2.</label><caption><p>Lectotype of <italic><tp:taxon-name><tp:taxon-name-part taxon-name-part-type="genus" reg="Camellia">Camellia</tp:taxon-name-part><tp:taxon-name-part taxon-name-part-type="species" reg="symplocifolia">symplocifolia</tp:taxon-name-part></tp:taxon-name></italic> Griff. (<italic>Griffith s.n.</italic>, TCD0018254). The red arrow indicates one position of the androecium and gynoecium. Image scanned by Ms J. Stone (TCD) and adapted by D.W. Zhao.</p></caption><graphic xmlns:xlink="http://www.w3.org/1999/xlink" xlink:href="phytokeys-201-015_article-84699__-g002.jpg" position="float" orientation="portrait" xlink:type="simple" id="oo_702560.jpg"><uri content-type="original_file" xlink:type="simple">https://binary.pensoft.net/fig/702560</uri></graphic></fig><p><italic><tp:taxon-name><tp:taxon-name-part taxon-name-part-type="genus" reg="Camellia">Camellia</tp:taxon-name-part><tp:taxon-name-part taxon-name-part-type="species" reg="symplocifolia">symplocifolia</tp:taxon-name-part></tp:taxon-name></italic> is treated as a heterotypic synonym of <italic><tp:taxon-name><tp:taxon-name-part taxon-name-part-type="genus" reg="Camellia">C.</tp:taxon-name-part><tp:taxon-name-part taxon-name-part-type="species" reg="kissi">kissi</tp:taxon-name-part></tp:taxon-name></italic> Wall. by <xref ref-type="bibr" rid="B15">Sealy (1958</xref>: 197), <xref ref-type="bibr" rid="B2">Chang (1981</xref>: 35) and <xref ref-type="bibr" rid="B13">Ming (2000</xref>: 303). I agree with this treatment.</p></tp:treatment-sec><ref-list><ref id="B9"><mixed-citation xmlns:xlink="http://www.w3.org/1999/xlink" xlink:type="simple"><person-group><name name-style="western"><surname>Griffith</surname><given-names>W</given-names></name></person-group> (<year>1848</year>) <source>Itinerary Notes of Plants Collected in the Khasyah and Bootan Mountains, 1837–38, in Affghanisthan and Neighbouring Countries, 1839 to 1841. Arranged by J. M’Clelland. Printed by Mr. J.F.</source><publisher-name>Bellamy</publisher-name>, <publisher-loc>Calcutta</publisher-loc>, <size units="page">435 pp</size>. <ext-link xlink:href="10.5962/bhl.title.70351" ext-link-type="doi" xlink:type="simple">https://doi.org/10.5962/bhl.title.70351</ext-link></mixed-citation></ref><ref id="B10"><mixed-citation xmlns:xlink="http://www.w3.org/1999/xlink" xlink:type="simple"><person-group><name name-style="western"><surname>Griffith</surname><given-names>W</given-names></name></person-group> (<year>1854</year>) Icones Plantarum Asiaticarum. Part IV, Diccotyledonous Plants. Arranged by J. M’Clelland. Printed by A.B. Coshan. <ext-link xlink:href="10.5962/bhl.title.63664" ext-link-type="doi" xlink:type="simple">https://doi.org/10.5962/bhl.title.63664</ext-link></mixed-citation></ref><ref id="B15"><mixed-citation xmlns:xlink="http://www.w3.org/1999/xlink" xlink:type="simple"><person-group><name name-style="western"><surname>Sealy</surname><given-names>JR</given-names></name></person-group> (<year>1958</year>) <source>A Revision of the Genus <italic><tp:taxon-name><tp:taxon-name-part taxon-name-part-type="genus">Camellia</tp:taxon-name-part></tp:taxon-name></italic>.</source><publisher-name>The Royal Horticultural Society</publisher-name>, <publisher-loc>London</publisher-loc>, <size units="page">239 pp</size>.</mixed-citation></ref><ref id="B2"><mixed-citation xmlns:xlink="http://www.w3.org/1999/xlink" xlink:type="simple"><person-group><name name-style="western"><surname>Chang</surname><given-names>HT</given-names></name></person-group> (<year>1981</year>) <source>A Taxonomy of the Genus <italic><tp:taxon-name><tp:taxon-name-part taxon-name-part-type="genus">Camellia</tp:taxon-name-part></tp:taxon-name></italic>.</source><publisher-name>The Editorial Staff of the Journal of Sun Yatsen University</publisher-name>, <publisher-loc>Guangzhou</publisher-loc>, <size units="page">180 pp</size>.</mixed-citation></ref><ref id="B13"><mixed-citation xmlns:xlink="http://www.w3.org/1999/xlink" xlink:type="simple"><person-group><name name-style="western"><surname>Ming</surname><given-names>TL</given-names></name></person-group> (<year>2000</year>) <source>Monograph of the Genus <italic><tp:taxon-name><tp:taxon-name-part taxon-name-part-type="genus">Camellia</tp:taxon-name-part></tp:taxon-name></italic>.</source><publisher-name>Yunnan Science and Technology Press</publisher-name>, <publisher-loc>Kunming</publisher-loc>, <size units="page">352 pp</size>.</mixed-citation></ref></ref-list></tp:taxon-treatment>
