# Supplementary material for: ﻿Typification of six names in Camellia (Theaceae)
Source: PhytoKeys. 2022 Jun 16;201:15–22. doi: 10.3897/phytokeys.201.84699 (PMC9848910; doi:10.3897/phytokeys.201.84699)
Supplement: XML Treatment for Thea forrestii [file phytokeys.201.84699-treatment3.xml]

<!DOCTYPE tp:taxon-treatment
  PUBLIC "-//TaxonX//DTD Taxonomic Treatment Publishing DTD v0 20100105//EN" "tax-treatment-NSO.dtd">
<tp:taxon-treatment xmlns:tp="http://www.plazi.org/taxpub"><tp:treatment-meta><kwd-group><label>Taxon classification</label><kwd>
              <named-content content-type="kingdom">Plantae</named-content>
            </kwd><kwd>
              <named-content content-type="order">Ericales</named-content>
            </kwd><kwd>
              <named-content content-type="family">Theaceae</named-content>
            </kwd></kwd-group><mixed-citation publication-type="journal"><person-group><name><surname>Zhao</surname><given-names>Dongwei</given-names></name></person-group><article-title>﻿Typification of six names in <italic><tp:taxon-name><tp:taxon-name-part taxon-name-part-type="genus" reg="Camellia">Camellia</tp:taxon-name-part></tp:taxon-name></italic> (<tp:taxon-name><tp:taxon-name-part taxon-name-part-type="family">Theaceae</tp:taxon-name-part></tp:taxon-name>)</article-title><source>PhytoKeys</source><day>16</day><month>06</month><year>2022</year><volume>201</volume><fpage>15</fpage><lpage>22</lpage><pub-id pub-id-type="doi">10.3897/phytokeys.201.84699</pub-id></mixed-citation></tp:treatment-meta><tp:nomenclature><label>﻿3.</label><tp:taxon-name>
            <object-id xmlns:xlink="http://www.w3.org/1999/xlink" content-type="arpha" xlink:type="simple">3ACD7A58-3FBB-530A-83AD-2748A0651891</object-id>
            <tp:taxon-name-part taxon-name-part-type="genus" reg="Thea">Thea</tp:taxon-name-part>
            <tp:taxon-name-part taxon-name-part-type="species" reg="forrestii">forrestii</tp:taxon-name-part>
          </tp:taxon-name><tp:taxon-authority>Diels, Notes Roy. Bot. Gard. Edinburgh 5: 284. (1912) ≡ Camellia forrestii (Diels) Cohen-Stuart</tp:taxon-authority></tp:nomenclature><tp:treatment-sec sec-type="Lectotype" id="SECID0ELAAE"><title>Lectotype.</title><p>(designated here; first-step designated by <xref ref-type="bibr" rid="B15">Sealy 1958</xref>: 54): China. Yunnan: South end of Tsu-hsiong-fu (Chuxiong) Valley, 7000–8000 ft alt., February 1903, <italic>G. Forrest 314</italic> (E00284407!; its image is available at <ext-link xmlns:xlink="http://www.w3.org/1999/xlink" xlink:href="http://data.rbge.org.uk/herb/E00284407" ext-link-type="uri" xlink:type="simple">http://data.rbge.org.uk/herb/E00284407</ext-link>).</p></tp:treatment-sec><tp:treatment-sec sec-type="notes" id="SECID0E3AAE"><title>Notes.</title><p><xref ref-type="bibr" rid="B7">Diels (1912)</xref> cited a single gathering, <italic>G. Forrest 314</italic>, as the type of <italic><tp:taxon-name><tp:taxon-name-part taxon-name-part-type="genus" reg="Thea">T.</tp:taxon-name-part><tp:taxon-name-part taxon-name-part-type="species" reg="forrestii">forrestii</tp:taxon-name-part></tp:taxon-name></italic> in the protologue. <xref ref-type="bibr" rid="B6">Cohen-Stuart (1916)</xref> transferred this species into <italic><tp:taxon-name><tp:taxon-name-part taxon-name-part-type="genus" reg="Camellia">Camellia</tp:taxon-name-part></tp:taxon-name></italic> without any comment on the type. However, three duplicates of <italic>G. Forrest 314</italic> were found at E (E00284407), K (K000380522) and P (P04511547), so they are syntypes of <italic><tp:taxon-name><tp:taxon-name-part taxon-name-part-type="genus" reg="Thea">T.</tp:taxon-name-part><tp:taxon-name-part taxon-name-part-type="species" reg="forrestii">forrestii</tp:taxon-name-part></tp:taxon-name></italic> (Art. 40 Note 1 of the ICN). When <xref ref-type="bibr" rid="B15">Sealy (1958</xref>: 54) indicated “<italic>Forrest 314</italic> (E, K; type of <italic><tp:taxon-name><tp:taxon-name-part taxon-name-part-type="genus" reg="Camellia">C.</tp:taxon-name-part><tp:taxon-name-part taxon-name-part-type="species" reg="forrestii">forrestii</tp:taxon-name-part></tp:taxon-name></italic>)”, such citation may act as the first-step lectotypification under Art 9.17 of the ICN. It is further narrowed to a single specimen at E (E00284407) here as the second-step lectotype of <italic><tp:taxon-name><tp:taxon-name-part taxon-name-part-type="genus" reg="Thea">T.</tp:taxon-name-part><tp:taxon-name-part taxon-name-part-type="species" reg="forrestii">forrestii</tp:taxon-name-part></tp:taxon-name></italic>.</p></tp:treatment-sec><ref-list><ref id="B15"><mixed-citation xmlns:xlink="http://www.w3.org/1999/xlink" xlink:type="simple"><person-group><name name-style="western"><surname>Sealy</surname><given-names>JR</given-names></name></person-group> (<year>1958</year>) <source>A Revision of the Genus <italic><tp:taxon-name><tp:taxon-name-part taxon-name-part-type="genus">Camellia</tp:taxon-name-part></tp:taxon-name></italic>.</source><publisher-name>The Royal Horticultural Society</publisher-name>, <publisher-loc>London</publisher-loc>, <size units="page">239 pp</size>.</mixed-citation></ref><ref id="B7"><mixed-citation xmlns:xlink="http://www.w3.org/1999/xlink" xlink:type="simple"><person-group><name name-style="western"><surname>Diels</surname><given-names>L</given-names></name></person-group> (<year>1912</year>) <article-title><tp:taxon-name><tp:taxon-name-part taxon-name-part-type="kingdom">Plantae</tp:taxon-name-part></tp:taxon-name> Chinenses Forrestianae: New and imperfectly known species.</article-title><source>Notes from the Royal Botanic Garden Edinburgh</source><volume>5</volume>: <fpage>161</fpage>–<lpage>304</lpage>.</mixed-citation></ref><ref id="B6"><mixed-citation xmlns:xlink="http://www.w3.org/1999/xlink" xlink:type="simple"><person-group><name name-style="western"><surname>Cohen-Stuart</surname><given-names>CP</given-names></name></person-group> (<year>1916</year>) <article-title>Voorbereidende onderzoekingen ten dienste van de selektie der theeplant.</article-title><source>Mededeelingen van het Proefstation voor Thee</source><volume>40</volume>: <fpage>1</fpage>–<lpage>328</lpage>.</mixed-citation></ref></ref-list></tp:taxon-treatment>
