# Supplementary material for: ﻿Typification of six names in Camellia (Theaceae)
Source: PhytoKeys. 2022 Jun 16;201:15–22. doi: 10.3897/phytokeys.201.84699 (PMC9848910; doi:10.3897/phytokeys.201.84699)
Supplement: XML Treatment for Thea lanceolata [file phytokeys.201.84699-treatment4.xml]

<!DOCTYPE tp:taxon-treatment
  PUBLIC "-//TaxonX//DTD Taxonomic Treatment Publishing DTD v0 20100105//EN" "tax-treatment-NSO.dtd">
<tp:taxon-treatment xmlns:tp="http://www.plazi.org/taxpub"><tp:treatment-meta><kwd-group><label>Taxon classification</label><kwd>
              <named-content content-type="kingdom">Plantae</named-content>
            </kwd><kwd>
              <named-content content-type="order">Ericales</named-content>
            </kwd><kwd>
              <named-content content-type="family">Theaceae</named-content>
            </kwd></kwd-group><mixed-citation publication-type="journal"><person-group><name><surname>Zhao</surname><given-names>Dongwei</given-names></name></person-group><article-title>﻿Typification of six names in <italic><tp:taxon-name><tp:taxon-name-part taxon-name-part-type="genus" reg="Camellia">Camellia</tp:taxon-name-part></tp:taxon-name></italic> (<tp:taxon-name><tp:taxon-name-part taxon-name-part-type="family">Theaceae</tp:taxon-name-part></tp:taxon-name>)</article-title><source>PhytoKeys</source><day>16</day><month>06</month><year>2022</year><volume>201</volume><fpage>15</fpage><lpage>22</lpage><pub-id pub-id-type="doi">10.3897/phytokeys.201.84699</pub-id></mixed-citation></tp:treatment-meta><tp:nomenclature><label>﻿4.</label><tp:taxon-name>
            <object-id xmlns:xlink="http://www.w3.org/1999/xlink" content-type="arpha" xlink:type="simple">1CB2C3A9-391A-5C67-967E-49331CF8354C</object-id>
            <tp:taxon-name-part taxon-name-part-type="genus" reg="Thea">Thea</tp:taxon-name-part>
            <tp:taxon-name-part taxon-name-part-type="species" reg="lanceolata">lanceolata</tp:taxon-name-part>
          </tp:taxon-name><tp:taxon-authority>(Blume) Pierre var. stenophylla Merr., Enum. Philipp. Fl. Pl. 70 (1923).</tp:taxon-authority></tp:nomenclature><tp:treatment-sec sec-type="Lectotype" id="SECID0E2EAE"><title>Lectotype.</title><p>(designated here): Philippines. Luzon: Ilocos Norte Province, Bangui to Claveria, August 1918, <italic>M. Ramos 33005</italic> (US 00113903 [the image is available at <ext-link xmlns:xlink="http://www.w3.org/1999/xlink" xlink:href="http://n2t.net/ark:/65665/34f38884f-74b3-4f15-8e0b-db0f884e39b1%5D!" ext-link-type="uri" xlink:type="simple">http://n2t.net/ark:/65665/34f38884f-74b3-4f15-8e0b-db0f884e39b1]!</ext-link>).</p></tp:treatment-sec><tp:treatment-sec sec-type="notes" id="SECID0EIFAE"><title>Notes.</title><p><xref ref-type="bibr" rid="B12">Merrill (1923</xref>: 70) cited a single collection, “<italic>B.S. 33005 Ramos</italic>” in the protologue without specifying the corresponding herbarium. Two duplicates of this gathering were found at K and US, so they are syntypes (Art. 40 Note 1 of the ICN) of <tp:taxon-name><tp:taxon-name-part taxon-name-part-type="genus" reg="Thea">T.</tp:taxon-name-part><tp:taxon-name-part taxon-name-part-type="species" reg="lanceolata">lanceolata</tp:taxon-name-part><tp:taxon-name-part taxon-name-part-type="infraspecific-rank">var.</tp:taxon-name-part><tp:taxon-name-part taxon-name-part-type="variety" reg="stenophylla">stenophylla</tp:taxon-name-part></tp:taxon-name>. The specimen at US bearing barcode 00113903 is selected above as the lectotype of this taxon because a fragment of fruit is attached on a branchlet of the sheet.</p><p>Due to a lack of materials, <xref ref-type="bibr" rid="B15">Sealy (1958</xref>: 145) did not give this variety a formal taxonomic treatment. <xref ref-type="bibr" rid="B11">Keng (1989</xref>: 68) identified it as a heterotypic synonym of <italic><tp:taxon-name><tp:taxon-name-part taxon-name-part-type="genus" reg="Camellia">C.</tp:taxon-name-part><tp:taxon-name-part taxon-name-part-type="species" reg="lanceolata">lanceolata</tp:taxon-name-part></tp:taxon-name></italic> (Blume) Seem. and claimed that the latter was “understandably unlikely to be a homogeneous taxon” based on its widespread geographic distribution. I generally agree with <xref ref-type="bibr" rid="B11">Keng’s (1989)</xref> broad circumscription of <italic><tp:taxon-name><tp:taxon-name-part taxon-name-part-type="genus" reg="Camellia">C.</tp:taxon-name-part><tp:taxon-name-part taxon-name-part-type="species" reg="lanceolata">lanceolata</tp:taxon-name-part></tp:taxon-name></italic> until more data are available (see below).</p></tp:treatment-sec><ref-list><ref id="B12"><mixed-citation xmlns:xlink="http://www.w3.org/1999/xlink" xlink:type="simple"><person-group><name name-style="western"><surname>Merrill</surname><given-names>ED</given-names></name></person-group> (<year>1923</year>) <source>An Enumeration of Philippine Flowering Plants (Vol. 3).</source><publisher-name>Bureau of Printing</publisher-name>, <publisher-loc>Manila</publisher-loc>, <size units="page">628 pp</size>. <ext-link xlink:href="10.5962/bhl.title.49412" ext-link-type="doi" xlink:type="simple">https://doi.org/10.5962/bhl.title.49412</ext-link></mixed-citation></ref><ref id="B15"><mixed-citation xmlns:xlink="http://www.w3.org/1999/xlink" xlink:type="simple"><person-group><name name-style="western"><surname>Sealy</surname><given-names>JR</given-names></name></person-group> (<year>1958</year>) <source>A Revision of the Genus <italic><tp:taxon-name><tp:taxon-name-part taxon-name-part-type="genus">Camellia</tp:taxon-name-part></tp:taxon-name></italic>.</source><publisher-name>The Royal Horticultural Society</publisher-name>, <publisher-loc>London</publisher-loc>, <size units="page">239 pp</size>.</mixed-citation></ref><ref id="B11"><mixed-citation xmlns:xlink="http://www.w3.org/1999/xlink" xlink:type="simple"><person-group><name name-style="western"><surname>Keng</surname><given-names>H</given-names></name></person-group> (<year>1989</year>) <article-title>The genus <italic><tp:taxon-name><tp:taxon-name-part taxon-name-part-type="genus">Camellia</tp:taxon-name-part></tp:taxon-name></italic> (<tp:taxon-name><tp:taxon-name-part taxon-name-part-type="family">Theaceae</tp:taxon-name-part></tp:taxon-name>) in Malesia, Florae Malesianae precursores – LVIII, part three.</article-title><source>Gardens’ Bulletin (Singapore)</source><volume>42</volume>: <fpage>65</fpage>–<lpage>69</lpage>.</mixed-citation></ref></ref-list></tp:taxon-treatment>
