# Supplementary material for: ﻿Typification of six names in Camellia (Theaceae)
Source: PhytoKeys. 2022 Jun 16;201:15–22. doi: 10.3897/phytokeys.201.84699 (PMC9848910; doi:10.3897/phytokeys.201.84699)
Supplement: XML Treatment for Thea megacarpa [file phytokeys.201.84699-treatment5.xml]

<!DOCTYPE tp:taxon-treatment
  PUBLIC "-//TaxonX//DTD Taxonomic Treatment Publishing DTD v0 20100105//EN" "tax-treatment-NSO.dtd">
<tp:taxon-treatment xmlns:tp="http://www.plazi.org/taxpub"><tp:treatment-meta><kwd-group><label>Taxon classification</label><kwd>
              <named-content content-type="kingdom">Plantae</named-content>
            </kwd><kwd>
              <named-content content-type="order">Ericales</named-content>
            </kwd><kwd>
              <named-content content-type="family">Theaceae</named-content>
            </kwd></kwd-group><mixed-citation publication-type="journal"><person-group><name><surname>Zhao</surname><given-names>Dongwei</given-names></name></person-group><article-title>﻿Typification of six names in <italic><tp:taxon-name><tp:taxon-name-part taxon-name-part-type="genus" reg="Camellia">Camellia</tp:taxon-name-part></tp:taxon-name></italic> (<tp:taxon-name><tp:taxon-name-part taxon-name-part-type="family">Theaceae</tp:taxon-name-part></tp:taxon-name>)</article-title><source>PhytoKeys</source><day>16</day><month>06</month><year>2022</year><volume>201</volume><fpage>15</fpage><lpage>22</lpage><pub-id pub-id-type="doi">10.3897/phytokeys.201.84699</pub-id></mixed-citation></tp:treatment-meta><tp:nomenclature><label>﻿5.</label><tp:taxon-name>
            <object-id xmlns:xlink="http://www.w3.org/1999/xlink" content-type="arpha" xlink:type="simple">8BEBB89C-8CD2-5E16-A406-7DD534C1799D</object-id>
            <tp:taxon-name-part taxon-name-part-type="genus" reg="Thea">Thea</tp:taxon-name-part>
            <tp:taxon-name-part taxon-name-part-type="species" reg="megacarpa">megacarpa</tp:taxon-name-part>
          </tp:taxon-name><tp:taxon-authority>Elmer, Leafl. Philipp. Bot. 5: 1842. (1913)</tp:taxon-authority></tp:nomenclature><tp:treatment-sec sec-type="Lectotype" id="SECID0ENIAE"><title>Lectotype.</title><p>(designated here): Philippines. Palawan: Puerto Princesa (Mt. Pulgar), March 1911, <italic>Elmer 12822</italic> (E00504323!; its image is available at <ext-link xmlns:xlink="http://www.w3.org/1999/xlink" xlink:href="http://data.rbge.org.uk/herb/E00504323" ext-link-type="uri" xlink:type="simple">http://data.rbge.org.uk/herb/E00504323</ext-link>).</p></tp:treatment-sec><tp:treatment-sec sec-type="notes" id="SECID0E1IAE"><title>Notes.</title><p>A single collection, <italic>Elmer 12822</italic>, was cited in the protologue (<xref ref-type="bibr" rid="B8">Elmer 1913</xref>: 1843) without indicating where the specimens were conserved. Ten duplicates of <italic>Elmer 12822</italic> housed at various Herbaria A (00025101), BM, E (E00504323), G (G00354856), K, MO (705490), NY (00385756), P (P04511437), U (U 0226169) and US (00113904) were found, so they are the syntypes of <italic><tp:taxon-name><tp:taxon-name-part taxon-name-part-type="genus" reg="Thea">T.</tp:taxon-name-part><tp:taxon-name-part taxon-name-part-type="species" reg="megacarpa">megacarpa</tp:taxon-name-part></tp:taxon-name></italic> (Art. 40 Note 1 of the ICN). The citation of <xref ref-type="bibr" rid="B13">Ming (2000</xref>: 228), “Type:... <italic>A.D.E. Elmer 12822</italic> (K, E, BM, P)”, did not validate the lectotypification because the single herbarium in which the type was deposited was not specified (Art. 9.22 of the ICN). The specimen at E (E00504323), which bears immature fruit and seeds, is selected as lectotype.</p><p><xref ref-type="bibr" rid="B6">Cohen-Stuart (1916</xref>: 68) transferred <italic><tp:taxon-name><tp:taxon-name-part taxon-name-part-type="genus" reg="Thea">Thea</tp:taxon-name-part><tp:taxon-name-part taxon-name-part-type="species" reg="megacarpa">megacarpa</tp:taxon-name-part></tp:taxon-name></italic> into <italic><tp:taxon-name><tp:taxon-name-part taxon-name-part-type="genus" reg="Camellia">Camellia</tp:taxon-name-part></tp:taxon-name></italic>. <xref ref-type="bibr" rid="B15">Sealy (1958</xref>: 142) treated it as a heterotypic synonym of <italic><tp:taxon-name><tp:taxon-name-part taxon-name-part-type="genus" reg="Camellia">C.</tp:taxon-name-part><tp:taxon-name-part taxon-name-part-type="species" reg="lanceolata">lanceolata</tp:taxon-name-part></tp:taxon-name></italic>. <xref ref-type="bibr" rid="B5">Chang and Ren (1991</xref>: 68) thought that <italic>Elmer 12822</italic> “much differed from” <italic><tp:taxon-name><tp:taxon-name-part taxon-name-part-type="genus" reg="Camellia">C.</tp:taxon-name-part><tp:taxon-name-part taxon-name-part-type="species" reg="lanceolata">lanceolata</tp:taxon-name-part></tp:taxon-name></italic> because the former bore “free filaments and [a] thicker pericarp”, whereas the latter bore “totally united filaments” and a “thinner pericarp”. However, flowers, including filaments, were absent in all the specimens of <italic>Elmer 12822</italic> examined above and there was no description of flower parts in the protologue (<xref ref-type="bibr" rid="B8">Elmer 1913</xref>: 1842–1843). Later, <xref ref-type="bibr" rid="B13">Ming (2000</xref>: 228) recognised the plant as a subspecies of <italic><tp:taxon-name><tp:taxon-name-part taxon-name-part-type="genus" reg="Camellia">C.</tp:taxon-name-part><tp:taxon-name-part taxon-name-part-type="species" reg="furfuracea">furfuracea</tp:taxon-name-part></tp:taxon-name></italic> (Merr.) Cohen-Stuart.</p><p>However, as a native and the single representative of <italic><tp:taxon-name><tp:taxon-name-part taxon-name-part-type="genus" reg="Camellia">Camellia</tp:taxon-name-part></tp:taxon-name></italic> in the Malay Archipelago, <italic><tp:taxon-name><tp:taxon-name-part taxon-name-part-type="genus" reg="Camellia">C.</tp:taxon-name-part><tp:taxon-name-part taxon-name-part-type="species" reg="lanceolata">lanceolata</tp:taxon-name-part></tp:taxon-name></italic> holds a specific phylogenetic position (<xref ref-type="bibr" rid="B20">Zhao et al. 2022</xref>). The plants under the broad circumscription of this taxon show a continuous variation in the size and shape of the morphological characters. For instance, the length of the leaf blade can vary from 2 cm (e.g. <italic>Beaman 8977</italic> at K) to 13 cm (e.g. the lectotype of <italic><tp:taxon-name><tp:taxon-name-part taxon-name-part-type="genus" reg="Thea">T.</tp:taxon-name-part><tp:taxon-name-part taxon-name-part-type="species" reg="megacarpa">megacarpa</tp:taxon-name-part></tp:taxon-name></italic>, <italic>Elmer 12822</italic> at E), but the elements of flower and fruit, such as the filament tube, the hairy ovary and the furfuraceous surface of the pericarp, are generally similar amongst them. Since there is no clear correlation between morphological variation and geographic distribution and molecular phylogenetic analysis of the plants is absent, I provisionally agree with the broad definition of <italic><tp:taxon-name><tp:taxon-name-part taxon-name-part-type="genus" reg="Camellia">C.</tp:taxon-name-part><tp:taxon-name-part taxon-name-part-type="species" reg="lanceolata">lanceolata</tp:taxon-name-part></tp:taxon-name></italic> and place <tp:taxon-name><tp:taxon-name-part taxon-name-part-type="genus" reg="Thea">T.</tp:taxon-name-part><tp:taxon-name-part taxon-name-part-type="species" reg="lanceolata">lanceolata</tp:taxon-name-part><tp:taxon-name-part taxon-name-part-type="infraspecific-rank">var.</tp:taxon-name-part><tp:taxon-name-part taxon-name-part-type="variety" reg="stenophylla">stenophylla</tp:taxon-name-part></tp:taxon-name> and <italic><tp:taxon-name><tp:taxon-name-part taxon-name-part-type="genus" reg="Thea">T.</tp:taxon-name-part><tp:taxon-name-part taxon-name-part-type="species" reg="megacarpa">megacarpa</tp:taxon-name-part></tp:taxon-name></italic> in its synonymy.</p></tp:treatment-sec><ref-list><ref id="B8"><mixed-citation xmlns:xlink="http://www.w3.org/1999/xlink" xlink:type="simple"><person-group><name name-style="western"><surname>Elmer</surname><given-names>ADE</given-names></name></person-group> (<year>1913</year>) <article-title>Four score of new plants.</article-title><source>Leaflets of Philippine Botany</source><volume>5</volume>: <fpage>1751</fpage>–<lpage>1853</lpage>.</mixed-citation></ref><ref id="B13"><mixed-citation xmlns:xlink="http://www.w3.org/1999/xlink" xlink:type="simple"><person-group><name name-style="western"><surname>Ming</surname><given-names>TL</given-names></name></person-group> (<year>2000</year>) <source>Monograph of the Genus <italic><tp:taxon-name><tp:taxon-name-part taxon-name-part-type="genus">Camellia</tp:taxon-name-part></tp:taxon-name></italic>.</source><publisher-name>Yunnan Science and Technology Press</publisher-name>, <publisher-loc>Kunming</publisher-loc>, <size units="page">352 pp</size>.</mixed-citation></ref><ref id="B6"><mixed-citation xmlns:xlink="http://www.w3.org/1999/xlink" xlink:type="simple"><person-group><name name-style="western"><surname>Cohen-Stuart</surname><given-names>CP</given-names></name></person-group> (<year>1916</year>) <article-title>Voorbereidende onderzoekingen ten dienste van de selektie der theeplant.</article-title><source>Mededeelingen van het Proefstation voor Thee</source><volume>40</volume>: <fpage>1</fpage>–<lpage>328</lpage>.</mixed-citation></ref><ref id="B15"><mixed-citation xmlns:xlink="http://www.w3.org/1999/xlink" xlink:type="simple"><person-group><name name-style="western"><surname>Sealy</surname><given-names>JR</given-names></name></person-group> (<year>1958</year>) <source>A Revision of the Genus <italic><tp:taxon-name><tp:taxon-name-part taxon-name-part-type="genus">Camellia</tp:taxon-name-part></tp:taxon-name></italic>.</source><publisher-name>The Royal Horticultural Society</publisher-name>, <publisher-loc>London</publisher-loc>, <size units="page">239 pp</size>.</mixed-citation></ref><ref id="B5"><mixed-citation xmlns:xlink="http://www.w3.org/1999/xlink" xlink:type="simple"><person-group><name name-style="western"><surname>Chang</surname><given-names>HT</given-names></name><name name-style="western"><surname>Ren</surname><given-names>SX</given-names></name></person-group> (<year>1991</year>) <article-title>New species of <tp:taxon-name><tp:taxon-name-part taxon-name-part-type="family">Theaceae</tp:taxon-name-part></tp:taxon-name> from tropical Asia.</article-title><source>Acta Scientiarum Naturalium Universitatis Sunyatseni</source><volume>30</volume>: <fpage>67</fpage>–<lpage>71</lpage>.</mixed-citation></ref><ref id="B20"><mixed-citation xmlns:xlink="http://www.w3.org/1999/xlink" xlink:type="simple"><person-group><name name-style="western"><surname>Zhao</surname><given-names>DW</given-names></name><name name-style="western"><surname>Hodkinson</surname><given-names>TR</given-names></name><name name-style="western"><surname>Parnell</surname><given-names>JAN</given-names></name></person-group> (<year>2022</year>) Phylogenetics of global <italic><tp:taxon-name><tp:taxon-name-part taxon-name-part-type="genus">Camellia</tp:taxon-name-part></tp:taxon-name></italic> (<tp:taxon-name><tp:taxon-name-part taxon-name-part-type="family">Theaceae</tp:taxon-name-part></tp:taxon-name>) based on three nuclear regions and its implications for systematics and evolutionary history. Journal of Systematics and Evolution jse.12837. <ext-link xlink:href="10.1111/jse.12837" ext-link-type="doi" xlink:type="simple">https://doi.org/10.1111/jse.12837</ext-link></mixed-citation></ref></ref-list></tp:taxon-treatment>
