# Supplementary material for: ﻿Typification of six names in Camellia (Theaceae)
Source: PhytoKeys. 2022 Jun 16;201:15–22. doi: 10.3897/phytokeys.201.84699 (PMC9848910; doi:10.3897/phytokeys.201.84699)
Supplement: XML Treatment for yunnanensis [file phytokeys.201.84699-treatment6.xml]

<!DOCTYPE tp:taxon-treatment
  PUBLIC "-//TaxonX//DTD Taxonomic Treatment Publishing DTD v0 20100105//EN" "tax-treatment-NSO.dtd">
<tp:taxon-treatment xmlns:tp="http://www.plazi.org/taxpub"><tp:treatment-meta><kwd-group><label>Taxon classification</label><kwd>
              <named-content content-type="kingdom">Plantae</named-content>
            </kwd><kwd>
              <named-content content-type="order">Ericales</named-content>
            </kwd><kwd>
              <named-content content-type="family">Theaceae</named-content>
            </kwd></kwd-group><mixed-citation publication-type="journal"><person-group><name><surname>Zhao</surname><given-names>Dongwei</given-names></name></person-group><article-title>﻿Typification of six names in <italic><tp:taxon-name><tp:taxon-name-part taxon-name-part-type="genus" reg="Camellia">Camellia</tp:taxon-name-part></tp:taxon-name></italic> (<tp:taxon-name><tp:taxon-name-part taxon-name-part-type="family">Theaceae</tp:taxon-name-part></tp:taxon-name>)</article-title><source>PhytoKeys</source><day>16</day><month>06</month><year>2022</year><volume>201</volume><fpage>15</fpage><lpage>22</lpage><pub-id pub-id-type="doi">10.3897/phytokeys.201.84699</pub-id></mixed-citation></tp:treatment-meta><tp:nomenclature><label>﻿6. Thea</label><tp:taxon-name>
            <object-id xmlns:xlink="http://www.w3.org/1999/xlink" content-type="arpha" xlink:type="simple">2B95191D-0BEB-547C-9966-B435E31BD014</object-id>
            <tp:taxon-name-part taxon-name-part-type="genus" reg="Camellia"/>
            <tp:taxon-name-part taxon-name-part-type="species" reg="yunnanensis">yunnanensis</tp:taxon-name-part>
          </tp:taxon-name><tp:taxon-authority>Pit. ex Diels, Notes Roy. Bot. Gard. Edinburgh 5: 284. (1912) ≡ Camellia yunnanensis (Pit. ex Diels) Cohen-Stuart</tp:taxon-authority></tp:nomenclature><tp:treatment-sec sec-type="Lectotype" id="SECID0EDQAE"><title>Lectotype.</title><p>(designated here; first-step designated by <xref ref-type="bibr" rid="B15">Sealy 1958</xref>: 163): China. Yunnan: Ta long tan, 10 October 1889, <italic>Delavay s.n.</italic> (P01903507!; its image is available at <ext-link xmlns:xlink="http://www.w3.org/1999/xlink" xlink:href="https://science.mnhn.fr/institution/mnhn/collection/p/item/p01903507" ext-link-type="uri" xlink:type="simple">https://science.mnhn.fr/institution/mnhn/collection/p/item/p01903507</ext-link>).</p></tp:treatment-sec><tp:treatment-sec sec-type="notes" id="SECID0EUQAE"><title>Notes.</title><p>Two gatherings, <italic>Delavay s.n.</italic> and <italic>G. Forrest 430</italic>, were cited in the protologue (<xref ref-type="bibr" rid="B7">Diels 1912</xref>: 284), so they are syntypes of <italic><tp:taxon-name><tp:taxon-name-part taxon-name-part-type="genus" reg="Thea">T.</tp:taxon-name-part><tp:taxon-name-part taxon-name-part-type="species" reg="yunnanensis">yunnanensis</tp:taxon-name-part></tp:taxon-name></italic> (Art. 9.6 of the ICN). When <xref ref-type="bibr" rid="B15">Sealy (1958</xref>: 163) cited “<italic>Delavay 15 Oct. 1889</italic> (P, type)”, his lectotypification must be accepted, but may be considered as the first-step (Art. 9.17 of the ICN) because three specimens of Delavay’s collection matching the description of <italic><tp:taxon-name><tp:taxon-name-part taxon-name-part-type="genus" reg="Thea">T.</tp:taxon-name-part><tp:taxon-name-part taxon-name-part-type="species" reg="yunnanensis">yunnanensis</tp:taxon-name-part></tp:taxon-name></italic> were found at P (P01903507, P01903508 and a single specimen consisting of two sheets: P06614716 [1/2] &amp; P06614717 [2/2]; Art. 8.3 of the ICN, also see Ex. 7). However, the three specimens of <italic>Delavay s.n.</italic> were all collected on 10 October 1889 and two of them, P01903507 and P01903508, bear Pitard’s handwriting “<italic>Thea <tp:taxon-name><tp:taxon-name-part taxon-name-part-type="genus" reg="Camellia"/><tp:taxon-name-part taxon-name-part-type="species" reg="yunnanensis">yunnanensis</tp:taxon-name-part></tp:taxon-name></italic> sp. n.”, so the date of collection recorded in the protologue, “15 October 1889”, is probably incorrect and the correct date is 10 October 1889 which was recorded on the labels. Specimen with barcode P01903507 bears a drawing of a dissected flower and is designated above as the second-step lectotype of <italic><tp:taxon-name><tp:taxon-name-part taxon-name-part-type="genus" reg="Thea">T.</tp:taxon-name-part><tp:taxon-name-part taxon-name-part-type="species" reg="yunnanensis">yunnanensis</tp:taxon-name-part></tp:taxon-name></italic> (Art. 9.17 of the ICN).</p></tp:treatment-sec><ref-list><ref id="B15"><mixed-citation xmlns:xlink="http://www.w3.org/1999/xlink" xlink:type="simple"><person-group><name name-style="western"><surname>Sealy</surname><given-names>JR</given-names></name></person-group> (<year>1958</year>) <source>A Revision of the Genus <italic><tp:taxon-name><tp:taxon-name-part taxon-name-part-type="genus">Camellia</tp:taxon-name-part></tp:taxon-name></italic>.</source><publisher-name>The Royal Horticultural Society</publisher-name>, <publisher-loc>London</publisher-loc>, <size units="page">239 pp</size>.</mixed-citation></ref><ref id="B7"><mixed-citation xmlns:xlink="http://www.w3.org/1999/xlink" xlink:type="simple"><person-group><name name-style="western"><surname>Diels</surname><given-names>L</given-names></name></person-group> (<year>1912</year>) <article-title><tp:taxon-name><tp:taxon-name-part taxon-name-part-type="kingdom">Plantae</tp:taxon-name-part></tp:taxon-name> Chinenses Forrestianae: New and imperfectly known species.</article-title><source>Notes from the Royal Botanic Garden Edinburgh</source><volume>5</volume>: <fpage>161</fpage>–<lpage>304</lpage>.</mixed-citation></ref></ref-list></tp:taxon-treatment>
